# Supplementary material for: Features of Solution Behavior of Polymer Stars with Arms of Poly-2-alkyl-2-oxazolines Copolymers Grafted to the Upper Rim of Calix[8]arene
Source: Polymers (Basel). 2021 Jul 29;13(15):2507. doi: 10.3390/polym13152507 (PMC8348004; doi:10.3390/polym13152507)
Supplement: Supplementary file 1 [file polymers-13-02507-s001.zip]

Archive with 1 entries (1 files):
- polymers-1298718-supplementary.pdf
